# Supplementary material for: Preparation and characterization of gelatin-polysaccharide composite hydrogels for tissue engineering
Source: PeerJ. 2021 Mar 15;9:e11022. doi: 10.7717/peerj.11022 (PMC7971083; doi:10.7717/peerj.11022)
Supplement: Supplemental Information 1 [file peerj-09-11022-s001.zip › Compression modulus/Compression modulus.xlsx]

## Sheet: Sheet1
Hydrogels\Tests	1st test				2nd test				3rd test				4th test				5th test				6th test				Statistics
	Initial （N）	Termination（N）	Compression ratio	Compression modulus（MPa）	Initial （N）	Termination（N）	Compression ratio	Compression modulus（MPa）	Initial （N）	Termination（N）	Compression ratio	Compression modulus（MPa）	Initial （N）	Termination（N）	Compression ratio	Compression modulus（MPa）	Initial （N）	Termination（N）	Compression ratio	Compression modulus（MPa）	Initial （N）	Termination（N）	Compression ratio	Compression modulus（MPa）	mean	SD
mTGGA	0.25	11	0.4	0.216535	0.21	11	0.4	0.216535	0.28	11.62	0.4	0.22874	0.3	12.99	2	0.255709	0.26	11.56	0.4	0.227559	0.69	11.68	0.4	0.229921	0.08525	0.0054557
C	0.22	0.63	0.4	0.0124016	0.22	0.63	0.4	0.0124016	0.21	0.63	0.4	0.0124016	0.21	0.61	2	0.0120079	0.12	0.45	0.4	0.00885827	0.13	0.42	0.4	0.00826772	0.00285	0.0004037
A	0.53	5.21	0.4	0.102559	0.24	7.87	0.4	0.154921	0.21	6.08	0.4	0.119685	0.24	4.95	2	0.0974409	0.21	7.52	0.4	0.148031	0.28	7.52	0.4	0.148031	0.04705	0.0100999
CmTGGA	0.21	9.55	0.4	0.187992	0.41	10.56	0.4	0.207874	0.56	10.98	0.4	0.216142	1	11.75	2	0.231299	0.56	10.5	0.4	0.206693	0.89	10.8	0.4	0.212598	0.076017	0.0036406
AmTGGA	0.33	11.99	0.4	0.236024	0.24	10.26	0.4	0.201969	0.26	11.37	0.4	0.223819	0.28	12.07	2	0.237598	0.76	12.31	0.4	0.242323	0.26	13.49	0.4	0.265551	0.08715	0.0078495
