# Supplementary material for: Preparation and characterization of gelatin-polysaccharide composite hydrogels for tissue engineering
Source: PeerJ. 2021 Mar 15;9:e11022. doi: 10.7717/peerj.11022 (PMC7971083; doi:10.7717/peerj.11022)
Supplement: Supplemental Information 2 [file peerj-09-11022-s002.zip]

Archive with 4 entries (3 files):
- Enzymatic property/
- Enzymatic property/Enzymatic property.sav
- Enzymatic property/Enzymatic property.spv
- Enzymatic property/Enzymatic property.xlsx
