# Supplementary material for: Preparation and characterization of gelatin-polysaccharide composite hydrogels for tissue engineering
Source: PeerJ. 2021 Mar 15;9:e11022. doi: 10.7717/peerj.11022 (PMC7971083; doi:10.7717/peerj.11022)
Supplement: Supplemental Information 2 [file peerj-09-11022-s002.zip › Enzymatic property/Enzymatic property.xlsx]

## Sheet: Sheet1
酶	材料\编号\时间	w0			w15min			100-E15min					w0			w30min			100-E30min					w0			w60min			100-E60min					w0			w120min			100-E120min
		1	2	3	1	2	3	1	2	3	均值	标准差	1	2	3	1	2	3	1	2	3	MEAN	SD	1	2	3	1	2	3	1	2	3	MEAN	SD	1	2	3	1	2	3	1	2	3	MEAN	SD
Ⅰ型胶原酶	明胶	1.21	1.51	1.53	0.98	1.31	1.17	80.9917	86.755	76.4706	81.4058	5.15245	1.49	1.56	1.46	1.08	1.14	1.02	72.4832	73.0769	69.863	71.8077	1.71235	1.46	1.51	1.61	0.61	0.72	0.84	41.7808	47.6821	52.1739	47.2123	5.21092	1.46	1.51	1.61	0.11	0.21	0.33	7.53425	13.9073	20.4969	13.9795	6.48528
	壳聚糖	1.85	1.2	1.44	1.87	1.2	1.38	101.081	100	95.8333	98.9715	2.77242	1.34	1.46	1.37	1.32	1.43	1.35	98.5075	97.9452	98.5401	98.3309	0.33232	1.52	1.5	1.48	1.52	1.45	1.48	100	96.6667	100	98.8889	1.92258	1.62	1.5	1	1.59	1.47	1	98.1481	98	100	98.716	1.11393
	海藻酸钠	1.34	1.52	1.43	1.33	1.49	1.35	99.2537	98.0263	94.4056	97.2285	2.51722	1.33	1.27	1.16	1.24	1.2	1.12	93.2331	94.4882	96.5517	94.7577	1.67599	1.06	1.31	1.39	0.97	1.2	1.32	91.5094	91.6031	94.964	92.6922	1.96639	1.06	1.31	1.39	0.9	1.19	1.29	84.9057	90.8397	92.8058	89.517	4.11209
	明胶-壳聚糖	1.01	1.13	1.13	0.65	0.77	0.77	64.3564	68.1416	68.1416	66.8799	2.18238	1.07	1.11	1.21	0.64	0.75	0.68	59.8131	67.5676	56.1983	61.193	5.80986	1.22	1.15	1.12	0.41	0.36	0.41	33.6066	31.3043	36.6071	33.8393	2.66246	1.22	1.15	1.12	0.12	0.08	0.11	9.83607	6.95652	9.82143	8.87134	1.65703
	明胶-海藻酸钠	1.18	1.12	1.18	1	0.97	0.95	84.7458	86.6071	80.5085	83.9538	3.12643	1.08	1.08	1.1	0.77	0.84	0.72	71.2963	77.7778	65.4545	71.5095	6.16768	1.06	1.09	1.07	0.46	0.38	0.34	43.3962	34.8624	31.7757	36.6781	6.02	1.06	1.09	1.07	0.26	0.26	0.11	24.5283	23.8532	10.2804	19.554	8.03814
胰酶	明胶	1.47	1.55	1.51	1.21	1.16	1.11	82.3129	74.8387	73.5099	76.8872	4.74359	1.53	1.51	1.43	0.84	0.92	0.8	54.902	60.9272	55.9441	57.2577	3.78986	1.47	1.52	1.39	0.1	0.14	0	6.80272	9.21053	0	5.33775	4.77619	1.27	1.42	1.79	0	0	0	0	0	0	0	0
	壳聚糖	1.34	2.09	1.81	1.4	2.07	1.85	104.478	99.0431	102.21	101.91	2.73238	1.08	1.2	1.28	1.08	1.17	1.39	100	97.5	108.594	102.031	5.81702	1.1	1.49	1.08	1.09	1.49	1.09	99.0909	100	100.926	100.006	0.92002	1.1	1.39	1.08	0.99	1.32	0.99	90	94.964	91.6667	92.2102	2.52371
	海藻酸钠	1.51	1.11	1.29	1.07	0.65	0.86	70.8609	58.5586	66.6667	65.3621	6.25324	1.27	1.17	1.48	0.81	0.83	1.01	63.7795	70.9402	68.2432	67.6543	3.61587	1.13	1.54	1.24	0.67	0.93	0.62	59.292	60.3896	50	56.5605	5.70769	1.13	1.54	1.24	0.56	0.9	0.56	49.5575	58.4416	45.1613	51.0535	6.76477
	明胶-壳聚糖	1.1	1.15	1.25	0.81	0.84	0.77	73.6364	73.0435	61.6	69.4266	6.78473	1.1	1.22	1.14	0.81	0.81	0.82	73.6364	66.3934	71.9298	70.6532	6.52389	1	1.2	1.07	0.19	0.23	0.22	19	19.1667	20.5607	19.5758	0.85582	1.01	1.45	1.35	0	0	0	0	0	0	0	0
	明胶-海藻酸钠	1.1	1.13	1.16	0.82	0.77	0.95	74.5455	68.1416	81.8966	74.8612	6.88535	1.09	1.14	1.16	0.78	0.67	0.73	71.5596	58.7719	62.931	64.4209	6.52389	1.04	1.09	1.17	0.42	0.56	0.58	40.3846	51.3761	49.5726	47.1111	5.89819	1.04	1.09	1.17	0.29	0.38	0.37	27.8846	34.8624	31.6239	31.457	3.49298
