# Supplementary material for: Preparation and characterization of gelatin-polysaccharide composite hydrogels for tissue engineering
Source: PeerJ. 2021 Mar 15;9:e11022. doi: 10.7717/peerj.11022 (PMC7971083; doi:10.7717/peerj.11022)
Supplement: Supplemental Information 3 [file peerj-09-11022-s003.zip › Swelling rate/Swelling rate.xlsx]

## Sheet: Sheet1
Hydrogels\Weight	w1			w2			S(%)			Statistics
	1	2	3	1	2	3	1	2	3	MEAN	SD
mTGGA	0.95	1.07	1.092	1.146	1.284	1.347	20.6316	20	23.3516	21.3277	1.78035
C	0.511	0.476	0.518	0.515	0.488	0.525	0.782779	2.52101	1.35135	1.55171	0.887074
A	0.862	0.819	0.997	0.911	0.853	1.039	5.68445	4.1514	4.21264	4.68283	0.866545
CmTGGA	0.988	0.886	0.959	1.113	1.004	1.121	12.6518	13.3183	16.8926	14.2876	2.2793
AmTGGA	0.892	0.934	0.921	1.082	1.131	1.103	21.3004	21.0921	19.7611	20.7179	0.835125
