# Supplementary material for: Preparation and characterization of gelatin-polysaccharide composite hydrogels for tissue engineering
Source: PeerJ. 2021 Mar 15;9:e11022. doi: 10.7717/peerj.11022 (PMC7971083; doi:10.7717/peerj.11022)
Supplement: Supplemental Information 4 [file peerj-09-11022-s004.zip]

Archive with 4 entries (3 files):
- MTT assay/
- MTT assay/MTT assay.sav
- MTT assay/MTT assay.spv
- MTT assay/MTT assay.xls
