# Supplementary material for: Preparation and characterization of gelatin-polysaccharide composite hydrogels for tissue engineering
Source: PeerJ. 2021 Mar 15;9:e11022. doi: 10.7717/peerj.11022 (PMC7971083; doi:10.7717/peerj.11022)
Supplement: Supplemental Information 4 [file peerj-09-11022-s004.zip › MTT assay/MTT assay.xls]

## Sheet: Sheet1
Time	Materials\Raw Data	WELL 1			WELL 2			WELL 3			MEAN	SE	SD
		1	2	3	1	2	3	1	2	3
Day 0	TCP	0.033	0.038	0.034	0.039	0.04	0.038	0.033	0.033	0.031	0.0354444	0.0011	0.0033
	mTGGA	0.034	0.035	0.035	0.034	0.034	0.036	0.038	0.032	0.036	0.0348889	0.0006	0.0017
	C	0.032	0.035	0.035	0.034	0.034	0.032	0.036	0.036	0.037	0.0345556	0.0006	0.0017
	A	0.033	0.037	0.038	0.035	0.036	0.034	0.037	0.035	0.039	0.036	0.0006	0.0019
	CmTGGA	0.031	0.032	0.03	0.034	0.035	0.035	0.035	0.032	0.034	0.0331111	0.0006	0.0019
	AmTGGA	0.034	0.034	0.036	0.033	0.035	0.035	0.037	0.034	0.038	0.0351111	0.0005	0.0016
	DMSO对照	0.015	0.017	0.016	0.016	0.016	0.016	0.016	0.016	0.016
		0.016	0.016	0.016	0.016	0.016	0.016	0.016	0.016	0.016
Day 2	TCP	0.047	0.048	0.047	0.056	0.051	0.059	0.051	0.051	0.053	0.0514444	0.0023	0.007
	mTGGA	0.047	0.047	0.048	0.045	0.051	0.049	0.046	0.039	0.045	0.0463333	0.0006	0.0034
	C	0.041	0.042	0.051	0.039	0.041	0.045	0.034	0.041	0.045	0.0421111	0.0016	0.0047
	A	0.032	0.034	0.031	0.033	0.029	0.03	0.036	0.036	0.034	0.0327778	0.0008	0.0025
	CmTGGA	0.043	0.046	0.043	0.042	0.036	0.038	0.047	0.044	0.046	0.0427778	0.0012	0.0037
	AmTGGA	0.038	0.034	0.04	0.048	0.052	0.041	0.042	0.037	0.042	0.0415556	0.0015	0.0055
	DMSO对照	0.017	0.021	0.018	0.017	0.017	0.016	0.016	0.017	0.016
		0.016	0.016	0.016	0.016	0.016	0.016	0.016	0.016	0.016
Day 4	TCP	0.036	0.059	0.058	0.052	0.052	0.052	0.059	0.058	0.058	0.0537778	0.0024	0.0073
	mTGGA	0.05	0.049	0.051	0.045	0.05	0.05	0.054	0.05	0.049	0.0497778	0.0008	0.0023
	C	0.03	0.029	0.04	0.027	0.029	0.028	0.031	0.035	0.031	0.0311111	0.0013	0.004
	A	0.023	0.022	0.024	0.022	0.018	0.024	0.032	0.032	0.032	0.0254444	0.0017	0.0052
	CmTGGA	0.045	0.046	0.047	0.051	0.047	0.053	0.052	0.05	0.051	0.0491111	0.0009	0.0028
	AmTGGA	0.041	0.044	0.043	0.049	0.05	0.046	0.05	0.043	0.059	0.0472222	0.0008	0.0055
	DMSO对照	0.022	0.016	0.016	0.016	0.016	0.016	0.016	0.016	0.016
		0.017	0.017	0.017	0.016	0.016	0.017	0.017	0.016	0.016
Day 6	TCP	0.11	0.118	0.117	0.108	0.109	0.105	0.109	0.109	0.099	0.109333	0.0019	0.0057
	mTGGA	0.071	0.073	0.076	0.076	0.072	0.07	0.079	0.074	0.074	0.0738889	0.0009	0.0028
	C	0.047	0.046	0.048	0.038	0.038	0.037	0.041	0.04	0.039	0.0415556	0.0014	0.0043
	A	0.046	0.04	0.042	0.047	0.049	0.045	0.045	0.039	0.042	0.0438889	0.0011	0.0033
	CmTGGA	0.072	0.073	0.065	0.059	0.058	0.054	0.064	0.067	0.064	0.064	0.0021	0.0063
	AmTGGA	0.086	0.085	0.087	0.083	0.08	0.088	0.085	0.084	0.089	0.0852222	0.0009	0.0027
	DMSO对照	0.026	0.028	0.021	0.017	0.017	0.017	0.017	0.017	0.017
		0.017	0.017	0.017	0.017	0.017	0.017	0.017	0.017	0.017
