# Supplementary material for: Preparation and characterization of gelatin-polysaccharide composite hydrogels for tissue engineering
Source: PeerJ. 2021 Mar 15;9:e11022. doi: 10.7717/peerj.11022 (PMC7971083; doi:10.7717/peerj.11022)
Supplement: Supplemental Information 5 — Raw data of supplementary experiment (Live/dead staining images of 3D cultures and results of degradation test). [file peerj-09-11022-s005.zip]

Archive with 39 entries (35 files):
- 3Dculture_live_death_staining/
- 3Dculture_live_death_staining/Figure5.png
- 3Dculture_live_death_staining/Enhanced images/
- 3Dculture_live_death_staining/Enhanced images/A.tif
- 3Dculture_live_death_staining/Enhanced images/AGA.tif
- 3Dculture_live_death_staining/Enhanced images/C.tif
- 3Dculture_live_death_staining/Enhanced images/CAG.tif
- 3Dculture_live_death_staining/Enhanced images/GA.tif
- 3Dculture_live_death_staining/Enhanced images/A_Dead.tif
- 3Dculture_live_death_staining/Enhanced images/A_Live.tif
- 3Dculture_live_death_staining/Enhanced images/AGA_Dead.tif
- 3Dculture_live_death_staining/Enhanced images/AGA_Live.tif
- 3Dculture_live_death_staining/Enhanced images/C_Dead.tif
- 3Dculture_live_death_staining/Enhanced images/C_Live.tif
- 3Dculture_live_death_staining/Enhanced images/CAG_Dead.tif
- 3Dculture_live_death_staining/Enhanced images/CAG_Live.tif
- 3Dculture_live_death_staining/Enhanced images/GA_Dead.tif
- 3Dculture_live_death_staining/Enhanced images/GA_Live.tif
- 3Dculture_live_death_staining/Raw images/
- 3Dculture_live_death_staining/Raw images/ADSCs_AmTGGA_3D_death_5d.jpg
- 3Dculture_live_death_staining/Raw images/ADSCs_AmTGGA_3D_live_5d.jpg
- 3Dculture_live_death_staining/Raw images/ADSCs_A_3D_death_5d.jpg
- 3Dculture_live_death_staining/Raw images/ADSCs_A_3D_live_5d.jpg
- 3Dculture_live_death_staining/Raw images/ADSCs_CmTGGA_3D_death_5d.jpg
- 3Dculture_live_death_staining/Raw images/ADSCs_CmTGGA_3D_live_5d.jpg
- 3Dculture_live_death_staining/Raw images/ADSCs_C_3D_death_5d.jpg
- 3Dculture_live_death_staining/Raw images/ADSCs_C_3D_live_5d.jpg
- 3Dculture_live_death_staining/Raw images/ADSCs_mTG_3D_death_5d.jpg
- 3Dculture_live_death_staining/Raw images/ADSCs_mTG_3D_live_5d.jpg
- hydrogel_degradation_test/
- hydrogel_degradation_test/Cellular degradation.sav
- hydrogel_degradation_test/Cellular degradation.spv
- hydrogel_degradation_test/Enzymatic property.sav
- hydrogel_degradation_test/Enzymatic property.spv
- hydrogel_degradation_test/Hydrolytic degradation.sav
- hydrogel_degradation_test/Hydrolytic degradation.spv
- hydrogel_degradation_test/Enzymatic property.xlsx
- hydrogel_degradation_test/Cellular degradation.xlsx
- hydrogel_degradation_test/Hydrolytic degradation.xlsx
