# Supplementary material for: Preparation and characterization of gelatin-polysaccharide composite hydrogels for tissue engineering
Source: PeerJ. 2021 Mar 15;9:e11022. doi: 10.7717/peerj.11022 (PMC7971083; doi:10.7717/peerj.11022)
Supplement: Supplemental Information 5 — Raw data of supplementary experiment (Live/dead staining images of 3D cultures and results of degradation test). [file peerj-09-11022-s005.zip › hydrogel_degradation_test/Enzymatic property.xlsx]

## Sheet: Sheet1
enzymatic degradation	hydrogel/number/Time	w0			w15min			100-E15min				w0			w30min			100-E30min					w0			w60min			100-E60min				w0			w120min			100-E120min				w0			w3h			100-E3h
		1	2	3	1	2	3	1	2	3	MEAN	1	2	3	1	2	3	1	2	3	MEAN	SD	1	2	3	1	2	3	1	2	3	MEAN	1	2	3	1	2	3	1	2	3	MEAN	1	2	3	1	2	3	1
0.1% collagenase type I	GA	1.21	1.51	1.53	0.98	1.31	1.17	80.9917	86.755	76.4706	81.4058	1.49	1.56	1.46	1.08	1.14	1.02	72.4832	73.0769	69.863	71.8077		1.46	1.51	1.61	0.61	0.72	0.84	41.7808	47.6821	52.1739	47.2123	1.46	1.51	1.61	0.11	0.21	0.33	7.53425	13.9073	20.4969	13.9795	1.46	1.51	1.61	0.08	0.15	0.3	5.47945
	C	1.85	1.2	1.44	1.87	1.2	1.38	101.081	100	95.8333	98.9715	1.34	1.46	1.37	1.32	1.43	1.35	98.5075	97.9452	98.5401	98.3309		1.52	1.5	1.48	1.52	1.45	1.48	100	96.6667	100	98.8889	1.62	1.5	1	1.59	1.47	1	98.1481	98	100	98.716	1.62	1.5	1	1.58	1.46	1	97.5309
	A	1.34	1.52	1.43	1.33	1.49	1.35	99.2537	98.0263	94.4056	97.2285	1.33	1.27	1.16	1.24	1.2	1.12	93.2331	94.4882	96.5517	94.7577		1.06	1.31	1.39	0.97	1.2	1.32	91.5094	91.6031	94.964	92.6922	1.06	1.31	1.39	0.9	1.19	1.29	84.9057	90.8397	92.8058	89.517	1.06	1.31	1.39	0.9	1.19	1.28	84.9057
	C-GA	1.01	1.13	1.13	0.65	0.77	0.77	64.3564	68.1416	68.1416	66.8799	1.07	1.11	1.21	0.64	0.75	0.68	59.8131	67.5676	56.1983	61.193		1.22	1.15	1.12	0.41	0.36	0.41	33.6066	31.3043	36.6071	33.8393	1.22	1.15	1.12	0.12	0.08	0.11	9.83607	6.95652	9.82143	8.87134	1.22	1.15	1.12	0.1	0.07	0.08	8.19672
	A-GA	1.18	1.12	1.18	1	0.97	0.95	84.7458	86.6071	80.5085	83.9538	1.08	1.08	1.1	0.77	0.84	0.72	71.2963	77.7778	65.4545	71.5095		1.06	1.09	1.07	0.46	0.38	0.34	43.3962	34.8624	31.7757	36.6781	1.06	1.09	1.07	0.26	0.26	0.11	24.5283	23.8532	10.2804	19.554	1.06	1.09	1.07	0.17	0.19	0.1	16.0377
0.25% trypsin/0.01% EDTA	GA	1.47	1.55	1.51	1.21	1.16	1.11	82.3129	74.8387	73.5099	76.8872	1.53	1.51	1.43	0.84	0.92	0.8	54.902	60.9272	55.9441	57.2577		1.47	1.52	1.39	0.1	0.14	0	6.80272	9.21053	0	5.33775	1.27	1.42	1.79	0	0	0	0	0	0	0	1.27	1.42	1.79	0	0	0	0
	C	1.34	2.09	1.81	1.4	2.07	1.85	104.478	99.0431	102.21	101.91	1.08	1.2	1.28	1.08	1.17	1.39	100	97.5	108.594	102.031		1.1	1.49	1.08	1.09	1.49	1.09	99.0909	100	100.926	100.006	1.1	1.39	1.08	0.99	1.32	0.99	90	94.964	91.6667	92.2102	1.1	1.39	1.08	0.99	1.32	0.98	90
	A	1.51	1.11	1.29	1.07	0.65	0.86	70.8609	58.5586	66.6667	65.3621	1.27	1.17	1.48	0.81	0.83	1.01	63.7795	70.9402	68.2432	67.6543		1.13	1.54	1.24	0.67	0.93	0.62	59.292	60.3896	50	56.5605	1.13	1.54	1.24	0.56	0.9	0.56	49.5575	58.4416	45.1613	51.0535	1.13	1.54	1.24	0.55	0.9	0.56	48.6726
	C-GA	1.1	1.15	1.25	0.81	0.84	0.77	73.6364	73.0435	61.6	69.4266	1.1	1.22	1.14	0.81	0.81	0.82	73.6364	66.3934	71.9298	70.6532		1	1.2	1.07	0.19	0.23	0.22	19	19.1667	20.5607	19.5758	1.01	1.45	1.35	0	0	0	0	0	0	0	1.01	1.45	1.35	0	0	0	0
	A-GA	1.1	1.13	1.16	0.82	0.77	0.95	74.5455	68.1416	81.8966	74.8612	1.09	1.14	1.16	0.78	0.67	0.73	71.5596	58.7719	62.931	64.4209		1.04	1.09	1.17	0.42	0.56	0.58	40.3846	51.3761	49.5726	47.1111	1.04	1.09	1.17	0.29	0.38	0.37	27.8846	34.8624	31.6239	31.457	1.04	1.09	1.17	0.21	0.33	0.34	20.1923
		GA		C		A		C-GA		A-GA
	TIME	MEAN	SD	MEAN	SD	MEAN	SD	MEAN	SD	MEAN	SD
0.1% collagenase type I	0.25	81.4058	5.15468	98.9715	2.77094	97.2285	2.5206	66.8799	2.18536	83.9538	3.12552
	0.5	71.8077	1.71013	98.3309	0.334454	94.7577	1.67565	61.193	5.80887	71.5095	6.16438
	1	47.2123	5.21245	98.8889	1.9245	92.6922	1.96804	33.8393	2.65905	36.6781	6.01928
	2	13.9795	6.48163	98.716	1.1144	89.517	4.11278	8.87134	1.6583	19.554	8.03825
	3	11.3489	6.69025	98.2881	1.48586	89.2772	3.83686	7.14218	1.05488	14.2716	4.32237
	4	6.63427	4.04673	98.0658	1.72986	88.318	3.06563	4.58448	0.982849	11.1704	4.01778
	5	0.207039	0.358603	97.9547	0.9106	88.0782	2.98829	0.868462	0.893856	2.75229	4.76711
	6	0	0	97.7325	1.17966	87.7637	3.49564	0	0	1.22324	2.11872
	7	0	0	97.321	1.46581	87.5239	3.4453	0	0	0	0
	8	0	0	96.9877	0.896062	87.5239	3.4453	0	0	0	0
	9	0	0	96.5761	1.47123	87.5239	3.4453	0	0	0	0
	10	0	0	96.3539	1.50077	87.2841	3.44467	0	0	0	0
	11	0	0	95.9424	2.08702	86.55	3.16324	0	0	0	0
	12	0	0	95.7202	2.11314	86.2356	3.56988	0	0	0	0
0.25% trypsin/0.01% EDTA	0.25	76.8872	4.74556	101.91	2.72965	65.3621	6.25409	69.4266	6.78453	74.8612	6.88291
	0.5	57.2577	3.22025	102.031	5.81913	67.6543	3.61647	70.6532	3.78646	64.4209	6.52273
	1	5.33775	4.77682	100.006	0.917521	56.5605	5.70804	19.5758	0.857047	47.1111	5.89472
	2	0	0	92.2102	2.52626	51.0535	6.76533	0	0	31.457	3.49188
	3	0	0	91.9016	2.67789	50.7585	6.88147	0	0	26.5091	5.50417
	4	0	0	91.6674	2.57685	50.2208	7.56634	0	0	18.1448	2.86319
	5	0	0	91.6674	2.57685	50.0044	7.2147	0	0	12.6712	1.81421
	6	0	0	91.6674	2.57685	49.7094	7.31379	0	0	4.7613	3.35986
	7	0	0	91.6674	2.57685	49.2241	7.30714	0	0	1.50814	1.92015
	8	0	0	91.4276	2.22678	48.5748	6.26364	0	0	0	0
	9	0	0	91.1246	2.71262	48.5748	6.26364	0	0	0	0
	10	0	0	91.1246	2.71262	48.2798	6.33963	0	0	0	0
	11	0	0	90.5073	2.73816	48.0633	5.98675	0	0	0	0
	12	0	0	90.2675	2.34497	48.0633	5.98675	0	0	0	0
																																	0
																																	0
																																	0
																																	0
[truncated: 93 more columns]
