# Supplementary material for: Preparation and characterization of gelatin-polysaccharide composite hydrogels for tissue engineering
Source: PeerJ. 2021 Mar 15;9:e11022. doi: 10.7717/peerj.11022 (PMC7971083; doi:10.7717/peerj.11022)
Supplement: Supplemental Information 5 — Raw data of supplementary experiment (Live/dead staining images of 3D cultures and results of degradation test). [file peerj-09-11022-s005.zip › hydrogel_degradation_test/Cellular degradation.xlsx]

## Sheet: Sheet1
total weight	hydrogels	C	A	mTG	C/GA	A/GA	weght of hydrogels		C	A	MTG	C/GA	A/GA	100-D(%)		C	A	MTG	C/GA	A/GA
weight of culture plate（g）	1	3.48036	3.48036	3.46944	3.4944	3.48816	/	1						/	1
	2	3.47568	3.47568	3.47256	3.4944	3.49128		2							2
	3	3.47724	3.47724	3.471	3.49128	3.48816		3							3						MEAN	C	A	MTG	C/GA	A/GA
0d（g）	1	5.446	5.03	5.15112	4.68468	4.7346	0d（g）	1	1.96564	1.54964	1.68168	1.19028	1.24644	0d（%）	1	100	100	100	100	100	0d	100	100	100	100	100
	2	5.338	4.72992	5.3508	4.63944	4.63008		2	1.86232	1.25424	1.87824	1.14504	1.1388		2	100	100	100	100	100	2d	99.6723	94.7266	94.4379	98.9431	98.5597
	3	5.314	5.01228	5.20104	4.7502	5.42412		3	1.83676	1.53504	1.73004	1.25892	1.93596		3	100	100	100	100	100	4d	99.4439	93.4327	89.1637	97.7309	97.2932
2d（g）	1	5.432	5.004	5.083	4.675	4.714	2d（g）	1	1.95164	1.52364	1.61356	1.1806	1.22584	2d（%）	1	99.2878	98.3222	95.9493	99.1867	98.3473	6d	99.3063	90.5526	84.1707	95.9337	96.1184
	2	5.336	4.65	5.221	4.629	4.608		2	1.86032	1.17432	1.74844	1.1346	1.11672		2	99.8926	93.628	93.0893	99.0882	98.0611	8d	98.9708	88.4815	79.7284	94.6427	95.4524
	3	5.311	4.893	5.102	4.732	5.41		3	1.83376	1.41576	1.631	1.24072	1.92184		3	99.8367	92.2295	94.2753	98.5543	99.2706	10d	98.6728	87.7301	77.6023	94.1381	94.8028
4d（g）	1	5.427	4.982	4.997	4.678	4.69716	4d（g）	1	1.94664	1.50164	1.52756	1.1836	1.209	4d（%）	1	99.0334	96.9025	90.8354	99.4388	96.9962	12d	98.6728	87.8484	76.2117	94.1941	94.9759
	2	5.33	4.642	5.123	4.619	4.592		2	1.85432	1.16632	1.65044	1.1246	1.10072		2	99.5704	92.9902	87.8716	98.2149	96.6561	14d	98.7774	87.8096	74.9095	94.0591	94.771
	3	5.309	4.865	5.007	4.69404	5.3898		3	1.83176	1.38776	1.536	1.20276	1.90164		3	99.7278	90.4055	88.7841	95.539	98.2272	SD	C	A	MTG	C/GA	A/GA
6d（g）	1	5.421	4.894	4.93	4.646	4.686	6d（g）	1	1.94064	1.41364	1.46056	1.1516	1.19784	6d（%）	1	98.7281	91.2238	86.8512	96.7503	96.1009	0d	0	0	0	0	0
	2	5.328	4.631	4.999	4.599	4.589		2	1.85232	1.15532	1.52644	1.1046	1.09772		2	99.463	92.1132	81.2697	96.4682	96.3927	2d	0.33423	3.19144	1.43693	0.34028	0.63212
	3	5.309	4.833	4.931	4.682	5.344		3	1.83176	1.35576	1.46	1.19072	1.85584		3	99.7278	88.3208	84.3911	94.5827	95.8615	4d	0.36408	3.27105	1.51789	1.99442	0.82658
8d（g）	1	5.414	4.839	4.841	4.631	4.677	8d（g）	1	1.93364	1.35864	1.37156	1.1366	1.18884	8d（%）	1	98.372	87.6746	81.5589	95.4901	95.3788	6d	0.51791	1.98326	2.79729	1.17855	0.26603
	2	5.324	4.627	4.961	4.59	4.588		2	1.84832	1.15132	1.48844	1.0956	1.09672		2	99.2482	91.7942	79.2465	95.6822	96.3049	8d	0.51905	2.99206	1.64347	1.63701	0.8182
	3	5.301	4.797	4.827	4.659	5.321		3	1.82376	1.31976	1.356	1.16772	1.83284		3	99.2922	85.9756	78.3797	92.7557	94.6734	10d	0.61301	2.84315	2.37045	1.48214	0.68123
10d（g）	1	5.406	4.83	4.819	4.623	4.669	10d（g）	1	1.92564	1.34964	1.34956	1.1286	1.18084	10d（%）	1	97.965	87.0938	80.2507	94.818	94.737	12d	0.61301	2.84726	2.907	1.52328	0.90882
	2	5.32	4.615	4.894	4.584	4.579		2	1.84432	1.13932	1.42144	1.0896	1.08772		2	99.0335	90.8375	75.6794	95.1582	95.5146	14d	0.57798	2.99499	3.48211	1.67962	0.59238
	3	5.296	4.786	4.801	4.655	5.311		3	1.81876	1.30876	1.33	1.16372	1.82284		3	99.02	85.259	76.8768	92.438	94.1569
12d（g）	1	5.406	4.83	4.802	4.625	4.67	12d（g）	1	1.92564	1.34964	1.33256	1.1306	1.18184	12d（%）	1	97.965	87.0938	79.2398	94.9861	94.8172
	2	5.32	4.617	4.852	4.584	4.584		2	1.84432	1.14132	1.37944	1.0896	1.09272		2	99.0335	90.9969	73.4432	95.1582	95.9536
	3	5.296	4.789	4.785	4.655	5.311		3	1.81876	1.31176	1.314	1.16372	1.82284		3	99.02	85.4545	75.952	92.438	94.1569
14d（g）	1	5.409	4.831	4.79	4.625	4.67	14d（g）	1	1.92864	1.35064	1.32056	1.1306	1.18184	14d（%）	1	98.1177	87.1583	78.5262	94.9861	94.8172
	2	5.323	4.618	4.817	4.583	4.577		2	1.84732	1.14232	1.34444	1.0886	1.08572		2	99.1946	91.0767	71.5798	95.0709	95.339
	3	5.296	4.785	4.762	4.651	5.311		3	1.81876	1.30776	1.291	1.15972	1.82284		3	99.02	85.1939	74.6226	92.1202	94.1569
