# Supplementary material for: Preparation and characterization of gelatin-polysaccharide composite hydrogels for tissue engineering
Source: PeerJ. 2021 Mar 15;9:e11022. doi: 10.7717/peerj.11022 (PMC7971083; doi:10.7717/peerj.11022)
Supplement: Supplemental Information 5 — Raw data of supplementary experiment (Live/dead staining images of 3D cultures and results of degradation test). [file peerj-09-11022-s005.zip › hydrogel_degradation_test/Hydrolytic degradation.xlsx]

## Sheet: Sheet1
total weight	hydrogels	C	A	mTG	C/GA	A/GA	weght of hydrogels		C	A	MTG	C/GA	A/GA	100-D(%)		C	A	MTG	C/GA	A/GA
weight of 35mm culture plate（g）	1	3.49752	3.48504	3.5178	3.48504	3.51312	/	1						/	1
	2	3.48036	3.50064	3.5178	3.4866	3.49908		2							2
	3	3.49752	3.50844	3.52404	3.49128	3.4866		3							3						MEAN	C	A	MTG	C/GA	A/GA
0d（g）	1	5.34144	4.90737	4.99855	5.10494	5.10432	0d（g）	1	1.84392	1.42233	1.48075	1.6199	1.5912	0d（%）	1	100	100	100	100	100	0d	100	100	100	100	100
	2	4.93678	5.05947	5.06407	5.03655	5.05846		2	1.45642	1.55883	1.54627	1.54995	1.55938		2	100	100	100	100	100	2d	99.2105	99.1726	99.6836	99.4866	99.7695
	3	5.05315	5.13552	5.16204	4.95103	4.94202		3	1.55563	1.62708	1.638	1.45975	1.45542		3	100	100	100	100	100	4d	98.2283	98.6506	97.5702	99.0137	98.1466
2d（g）	1	5.30962	4.89645	4.99855	5.09574	5.09796	2d（g）	1	1.8121	1.41141	1.48075	1.6107	1.58484	2d（%）	1	98.2741	99.2322	100	99.4318	99.6	6d	97.6267	98.1343	96.8694	98.8539	96.8082
	2	4.92742	5.04582	5.0597	5.02735	5.05846		2	1.44706	1.54518	1.5419	1.54075	1.55938		2	99.3573	99.1243	99.7175	99.4062	100	8d	97.1679	97.9952	96.303	98.7747	96.4277
	3	5.05315	5.12187	5.15112	4.94551	4.93777		3	1.55563	1.61343	1.62708	1.45423	1.45117		3	100	99.1611	99.3333	99.6217	99.7085	10d	97.1278	97.8784	96.2094	98.6535	96.3833
4d（g）	1	5.28902	4.89099	4.95706	5.08285	5.04492	4d（g）	1	1.7915	1.40595	1.43926	1.59781	1.5318	4d（%）	1	97.1574	98.8484	97.1976	98.6364	96.2667	12d	97.02	97.8225	96.0708	98.4919	96.2005
	2	4.9218	5.04309	5.04005	5.02551	5.0436		2	1.44144	1.54245	1.52225	1.53891	1.54452		2	98.9717	98.9492	98.4463	99.2874	99.0476	14d	96.9005	97.6945	96.0264	98.4079	96.0653
	3	5.03069	5.10549	5.11399	4.93815	4.92929		3	1.53317	1.59705	1.58995	1.44687	1.44269		3	98.556	98.1544	97.0667	99.1173	99.1254	SD	C	A	MTG	C/GA	A/GA
6d（g）	1	5.28902	4.88826	4.94614	5.07917	5.03855	6d（g）	1	1.7915	1.40322	1.42834	1.59413	1.52543	6d（%）	1	97.1574	98.6564	96.4602	98.4091	95.8667	0d	0	0	0	0	0
	2	4.9218	5.03763	5.03131	5.02551	5.00542		2	1.44144	1.53699	1.51351	1.53891	1.50634		2	98.9717	98.5989	97.8814	99.2874	96.5986	2d	0.87226	0.05486	0.33462	0.11773	0.20687
	3	5.00261	5.08911	5.10089	4.93447	4.91232		3	1.50509	1.58067	1.57685	1.44319	1.42572		3	96.7509	97.1477	96.2667	98.8651	97.9592	4d	0.95051	0.43274	0.76156	0.33766	1.62849
8d（g）	1	5.2703	4.87734	4.93085	5.07917	5.03431	8d（g）	1	1.77278	1.3923	1.41305	1.59413	1.52119	8d（%）	1	96.1421	97.8887	95.4277	98.4091	95.6	6d	1.18245	0.85498	0.8817	0.43927	1.06188
	2	4.9218	5.04309	5.03131	5.02183	5.00542		2	1.44144	1.54245	1.51351	1.53523	1.50634		2	98.9717	98.9492	97.8814	99.0499	96.5986	8d	1.56705	0.90549	1.36958	0.32982	0.75689
	3	4.99699	5.08911	5.08997	4.93447	4.89959		3	1.49947	1.58067	1.56593	1.44319	1.41299		3	96.3899	97.1477	95.6	98.8651	97.0845	10d	1.59815	0.7257	1.45094	0.2148	0.83016
10d（g）	1	5.2703	4.87734	4.92866	5.07917	5.03219	10d（g）	1	1.77278	1.3923	1.41086	1.59413	1.51907	10d（%）	1	96.1421	97.8887	95.2802	98.4091	95.4667	12d	1.6935	0.81157	1.3236	0.19912	0.89854
	2	4.9218	5.03763	5.03131	5.01815	5.00542		2	1.44144	1.53699	1.51351	1.53155	1.50634		2	98.9717	98.5989	97.8814	98.8124	96.5986	14d	1.57883	0.82605	1.36242	0.24931	0.94231
	3	4.99512	5.08911	5.08778	4.93263	4.89959		3	1.4976	1.58067	1.56374	1.44135	1.41299		3	96.2696	97.1477	95.4667	98.739	97.0845
12d（g）	1	5.26656	4.87734	4.92866	5.07733	5.02794	12d（g）	1	1.76904	1.3923	1.41086	1.59229	1.51482	12d（%）	1	95.9391	97.8887	95.2802	98.2955	95.2
	2	4.9218	5.03763	5.02694	5.0163	5.00329		2	1.44144	1.53699	1.50914	1.5297	1.50421		2	98.9717	98.5989	97.5989	98.6936	96.4626
	3	4.99325	5.08638	5.0856	4.92894	4.89746		3	1.49573	1.57794	1.56156	1.43766	1.41086		3	96.1492	96.9799	95.3333	98.4868	96.9388
14d（g）	1	5.26469	4.87188	4.92866	5.07733	5.02582	14d（g）	1	1.76717	1.38684	1.41086	1.59229	1.5127	14d（%）	1	95.8376	97.5048	95.2802	98.2955	95.0667
	2	4.91806	5.03763	5.02694	5.0163	4.99905		2	1.4377	1.53699	1.50914	1.5297	1.49997		2	98.7147	98.5989	97.5989	98.6936	96.1905
	3	4.99325	5.08638	5.08342	4.92526	4.89746		3	1.49573	1.57794	1.55938	1.43398	1.41086		3	96.1492	96.9799	95.2	98.2346	96.9388
